# Supplementary material for: A Meta-Analysis of fMRI Studies of Youth Cannabis Use: Alterations in Executive Control, Social Cognition/Emotion Processing, and Reward Processing in Cannabis Using Youth
Source: Brain Sci. 2022 Sep 23;12(10):1281. doi: 10.3390/brainsci12101281 (PMC9599849; doi:10.3390/brainsci12101281)
Supplement: Supplementary file 1 [file brainsci-12-01281-s001.zip]

Archive with 1 entries (1 files):
- brainsci-1857840-supplementary.pdf
